# Supplementary material for: Cancer Patients’ Experiences with Telehealth before and during the COVID-19 Pandemic in British Columbia
Source: Curr Oncol. 2022 Jun 10;29(6):4199–211. doi: 10.3390/curroncol29060335 (PMC9222084; doi:10.3390/curroncol29060335)
Supplement: Supplementary file 1 [file curroncol-29-00335-s001.zip]

Archive with 1 entries (1 files):
- curroncol-1728527-supplementary.pdf
